# Supplementary material for: Age trends in asymptomatic and symptomatic Leishmania donovani infection in the Indian subcontinent: A review and analysis of data from diagnostic and epidemiological studies
Source: PLoS Negl Trop Dis. 2018 Dec 6;12(12):e0006803. doi: 10.1371/journal.pntd.0006803 (PMC6283524; doi:10.1371/journal.pntd.0006803)
Supplement: S1 Data — Spreadsheet includes data from the 19 studies included in the review and age-stratified data from 8 studies that did not meet the eligbility criteria. (XLSX) [file pntd.0006803.s006.xlsx]

## Sheet: Sheet1
Author	Type	Title	StudyOrInstitution	StartDate	EndDate	NumStudyYr	Country	State	District	Subdistrict	NumVillages	PopatRisk	StudyPop	TotExcluded	SeroTest	VLCase	SeroPos	NumYrVLInc	VLIncPer1000PerYear	SeroPosPrev	TestDetail	SeroTestInclClinVL	NumSeroTestWithClinVL	SeroTestInclPastVL	NumSeroTestWithPastVL	rK39ELISA	CaseDefrK39ELISA	ASMDefrK39ELISA	rK39RDT	CaseDefrK39	ASMDefrK39	LST	DAT	CaseDefDAT	ASMDefDAT	PCR	CaseDefClinVL	CaseDefASM	Age1Low	Age1High	StudyPop1	SeroTest1	VLCase1	VLInc1	SeroPos1	SeroPosPrev1	Age2Low	Age2High	StudyPop2
Akter et al, 2012	PREVALENCE (CLIN VL)	Seroepidemiological study of visceral leishmaniasis and cattle as a possible reservoir host at Trishal Upazila in Bangladesh		2010	2011		Bangladesh	Mymensingh	Mymensingh	Trishal			826		826	362	362			0.438257	Cross-sectional study conducted over 3 surveys in Trishal upzaila, where ONLY individuals with VL-like symptoms were admitted into the study (differs from other studies in this spreadsheet where study populations were not filtered before admission). Therefore it can be assumed that individuals with a positive rK39 sero-diagnosis can be classified as ClinVL.	Y	362	N		N			Y			N	N			N	Clinical VL: positive sero-diagnosis using rK39 RDT with symptoms of VL (which all individuals in this study had)		0	2		28	9		9	0.321429	3	14
Banu et al, 2016	PREVALENCE	Detection of Leishmania donovani in peripheral blood of asymptomatic individuals in contact with patients with visceral leishmaniasis	Center for Infectious Diseases and Microbiology Laboratory Services (CIDMLS), Public Health fund and Endeavour Foundation, Australia (ID: 3039_2012)	2013-05-01	2014-05-01		Bangladesh	Mymensingh, Dhaka, Rajshahi	Mymensingh, Tangail, Gazipur, Jamalpur, Pabna, Sirajganj, Shariatpur, Sherpur	14 sub-districts and 5 metropolitan cities			257		257	155	75			0.291829	Cross-sectional study of 257 healthy contacts (208 (80.9%) family members and 49 (19.1%) adjacent neighbours) of 155 VL patients (diagnosed and treated at Surya Kanta Kala-azar Research Centre (SKKRC) in Mymensingh between May 2013 and May 2014), who were tested for anti-Leishmania antibodies using rK39 RDT, promastigote antigen ELISA, and indirect fluorescent antibody test (IFAT). 14.4% (37/257)…	N		N		N			Y			N	N			Y	VL defined as positive result on parisitological test and clinical symptoms	Positive rK39 RDT/ELISA/IFAT but No symptoms	2	15		68			12	0.176471	16	29
Barnett et al, 2005	INCIDENCE	Virgin Soil: The Spread of Visceral leishmaniasis into Uttar Pradesh, India		1999	2004	5	India	Uttar Pradesh	Varanasi and Allahabad		2		2203			43		5	6.5		Cross-sectional survey which allowed for retrospective insight into the incidence of clinical VL cases between 2001-2004 (mainly) with additional insight into the age stratification of cases between 1999-2004. The tables in the article look at 1999-2004 data, with no information provided on age stratification in the main 2001-2004 study. 43 cases between 2001-2004 and 6 additional cases from 1999…	NA		NA		N			Y			N	N			N	Confirmed VL case: illness characterized by at least 15 days of fever and splenomegaly and a positive rK39 dipstick result. Past confirmed VL: illness characterized by at least 15 days of fever and weight loss or splenomegaly that was treated with either sodium stibogluconate or amphotericin B with clinical resolution of symptoms, or with Leishmania amastigotes in bone marrow or splenic aspirate …		0	4	300			0.6			5	14	627
Bern et al, 2005	INCIDENCE	Risk Factors for Kala-Azar in Bangladesh	CDC & ICDDR-B	2000-01-01	2003-12-31	3	Bangladesh	Mymensingh	Mymensingh	Fulbaria	1	2439	2289	150	2289	155		3	22.5717		Study included all members living in the study area for >6 months in the 3 years before the 2002 survey. Cross-sectional survey in 2002 to determine retrospective cases of VL from 2000 onwards, from 2002-2003, all incident VL cases found were prospective. Retrospective analysis identified a number of individuals who died with a disease consistent with kala-azar and were included. 58 VL cases foun…	NA		NA		Y	>60 Concentration Units (CU) on the standard curve of dilutions of a pool of known positive sera, with the highest concentration on the curve corresponding to 1000CU		Y			N	N			N	Past KA case: >2 weeks fever with at least one of: weight loss, abdominal fullness/pain, skin darkening. Current kala-azar cases defined using history and physical examination (symptoms as for past cases + splenomegaly/hepatomegaly, with or without measured fever/jaundice) and positive serologic test results. To confirm suspected kala-azar, rK39 ELISA and RDT were used.		0	2	216		4	6.17284			3	14	821
Bern et al, 2005	INCIDENCE (RAW DATA)	-	CDC & ICDDR-B	1999-01-01	2004-06-30	3	Bangladesh	Mymensingh	Mymensingh	Fulbaria	1	2507	2507			182		5.5	13.1994		SAME AS ABOVE BUT INCLUDING RETROSPECTIVELY ASCERTAINED KA CASES BACK TO 1999 AND PROSPECTIVELY ASCERTAINED CASES TO JUNE 2004	NA		NA		Y	>60 Concentration Units (CU) on the standard curve of dilutions of a pool of known positive sera, with the highest concentration on the curve corresponding to 1000CU		Y			N	N			N	Past KA case: >2 weeks fever with at least one of: weight loss, abdominal fullness/pain, skin darkening. Current kala-azar cases defined using history and physical examination (symptoms as for past cases + splenomegaly/hepatomegaly, with or without measured fever/jaundice) and positive serologic test results. To confirm suspected kala-azar, rK39 ELISA and RDT were used.		0	4	333		22	12.012			5	14	683
Bern et al, 2006	PREVALENCE (LST)	Loss of Leishmanin Skin Test antigen sensitivity and potency in a longitudinal study of visceral leishmaniasis in Bangladesh	CDC & ICDDR-B	2002	2002		Bangladesh	Mymensingh	Mymensingh	Fulbaria	1		1763	233	1530		530			0.346405	Longitudinal prospective incidence study, however baseline LST testing in 2002 was extracted for use in this analysis to calculate the prevalence. The baseline LST positivity was extremely high, with around 60% being LST positive in the eldest age groups. IMPORTANT - 15 individuals found during the study had clinical VL, however only 1 of these had a positive LST, therefore 1 of the positive case…	Y	1	Y	86	Y			Y			Y	N			N	Current case of kala-azar: 1) physical examination consistent with kala-azar (splenomegaly and/or hepatomegaly, with or without measured fever, evidence of weight loss, skin darkening, and/or jaundice), and 2) positive rK39 enzyme-linked immunosorbent assay result and/or rK39 dipstick test result (Inbios International, Seattle, WA), assays for IgG antibodies to Leishmania that have high sensitivi…	Positive LST/rK39 RDT or ELISA but No symptoms.	3	9		411			70	0.170316	10	19
Bern et al, 2007	PREVALENCE (rK39) (2002)	The epidemiology of visceral leishmaniasis and asymptomatic leishmanial infection in a highly endemic Bangladesh village	CDC & ICDDR-B	2002	2002		Bangladesh	Mymensingh	Mymensingh	Fulbaria	1		2403	804	1599		298			0.186366	Longitudinal epidemiological study of VL and asymptomatic infection in Bangladeshi community with annual cross-sectional rK39 ELISA and LST testing. Results presented here are only for rK39 ELISA, as LST data for 2003 and 2004 were not published due to loss of leishmanin antigen sensitivity. AGE-STRATIFIED DATA PREVIOUSLY UNPUBLISHED. RESULTS FOR 2002 SURVEY.	N		Y	84	Y			Y			Y	N			N	Past KA case: ≥2 weeks fever + at least one of: weight loss, abdominal fullness, skin darkening, with clinical improvement after 20 days of intramuscular injections. Current KA case: same as past KA case + splenomegaly &/ hepatomegaly with or without measured fever, weight loss, skin darkening or jaundice + positive on rK39 ELISA &/ rK39 RDT.	Positive rK39 ELISA with no symptoms of past/current KA	3	9		412			76	0.184466	10	19
Bern et al, 2007	PREVALENCE (rK39) (2003)	The epidemiology of visceral leishmaniasis and asymptomatic leishmanial infection in a highly endemic Bangladesh village	CDC & ICDDR-B	2003	2003		Bangladesh	Mymensingh	Mymensingh	Fulbaria	1		2452	625	1827		274			0.149973	AS ABOVE- RESULTS FOR 2003 SURVEY	N		Y	120	Y			Y			Y	N			N	Past KA case: ≥2 weeks fever + at least one of: weight loss, abdominal fullness, skin darkening, with clinical improvement after 20 days of intramuscular injections. Current KA case: same as past KA case + splenomegaly &/ hepatomegaly with or without measured fever, weight loss, skin darkening or jaundice + positive on rK39 ELISA &/ rK39 RDT.	Positive rK39 ELISA with no symptoms of past/current KA	3	9		456			63	0.138158	10	19
Bern et al, 2007	PREVALENCE (rK39) (2004)	The epidemiology of visceral leishmaniasis and asymptomatic leishmanial infection in a highly endemic Bangladesh village	CDC & ICDDR-B	2004	2004		Bangladesh	Mymensingh	Mymensingh	Fulbaria	1		2434	602	1832		245			0.133734	AS ABOVE- RESULTS FOR 2004 SURVEY	N		Y	136	Y			Y			Y	N			N	Past KA case: ≥2 weeks fever + at least one of: weight loss, abdominal fullness, skin darkening, with clinical improvement after 20 days of intramuscular injections. Current KA case: same as past KA case + splenomegaly &/ hepatomegaly with or without measured fever, weight loss, skin darkening or jaundice + positive on rK39 ELISA &/ rK39 RDT.	Positive rK39 ELISA with no symptoms of past/current KA	3	9		421			44	0.104513	10	19
Chowdhury et al, 1993	PREVALENCE (CLIN VL + SEROPOS)	Applicability of direct agglutination test (DAT) at a rural health setting in Bangladesh and feasibility of local antigen production.	STCC-ISC	1992	1992		Bangladesh	Mymensingh	Mymensingh (2)	Trishal	7	5854	5854		5854		215			0.036727	Cross-sectional sero-study which looked at the number of 'sero-positive' cases. In terms of age stratification the study does not differentiate between those who were symptomatic for VL and those who we would classify in this study as sero-positive (asymptomatic and dormant cases). This row includes those belonging to study group B in the paper - which had a different survey date (Apr-Oct 1992) c…	Y		Y		N			N			N	Y		≥1:3200	N	Clinical VL case: positive DAT and symptoms of Kala-azar.	Positive DAT but No Symptoms	29	5	1011	1011			30	0.0296736	6	11	1425
Chowdhury et al, 1993	PREVALENCE (CLIN VL + SEROPOS)	Prevalence of agglutinating anti-Leishmania antibodies in two multi-thousand Bengoli communities	STCC-ISC	1991	1992		Bangladesh	Mymensingh	Mymensingh	Trishal	3	14000	9619	4381	9619		423			0.0439755	Cross-sectional sero-study which looked at the number of 'sero-positive' cases. In terms of age stratification the study does not differentiate between those who were symptomatic for VL and those who we would classify in this study as sero-positive (asymptomatic and dormant cases). The study did give an overall number for the number of symptomatic people however the age-stratified numbers do not …	Y		Y		N			N			N	Y		≥1:3200	N	Clinical VL case: positive DAT and symptoms of Kala-azar.	Positive DAT but No Symptoms	0	5	1951	1951			23	0.0117888	6	11	1965
Chowdhury et al, 1993	PREVALENCE (CLIN VL + SEROPOS)	Prevalence of agglutinating anti-Leishmania antibodies in two multi-thousand Bengoli communities	STCC-ISC	1991	1992		Bangladesh	Rajshahi	Sirajganj	Shahjadpur	3	20000	7328	12672	7328		495			0.0675491	AS ABOVE - Sirajganj district results only.	Y		Y		N			N			N	Y		≥1:3200	N	Clinical VL case: positive DAT and symptoms of Kala-azar.	Positive DAT but No Symptoms	0	5	1726	1726			57	0.0330243	6	11	1959
Ferdousi et al, 2012	INCIDENCE	Visceral Leishmaniasis Eradication is a Reality: Data from a Community-based Active Surveillance in Bangladesh	Kokui-Shitei-004	2006-08-01	2008-08-12	2	Bangladesh	Mymensingh	Mymensingh	Trishal	8	6955	6761	194		248		3	12.227		A community-based active surveillance study conducted in 8 randomly selected villages over 2 years. 1550 mud-walled households were found in the 8 villages and included in the study. Study excluded individuals under 3 from active surveillance - the reason for the difference between PopAtRisk and StudyPop .	NA		NA		N			Y			N	N			N	Confirmed Clinical VL case: ≥2 weeks fever and at least one of the following: splenomegaly, skin darkening, and/or weight loss; or with Leishmania amastigotes demonstrated in relevant aspirate or tissue, and/or a positive rK39 dipstick result./ Probable VL case: rK39 positive and VL signs and symptoms/ Suspected VL case: fever ≥2 weeks and splenomegaly	Positive rK39 but no symptoms	3	14	2344		111	15.785			15	45	3365
Hasker et al, 2012	INCIDENCE	Visceral Leishmaniasis in Rural Bihar, India	TMRC	2008-09-01	2010-10-01	3.5	India	Bihar	Muzaffarpur		50		81210			207		3.5	0.728		3 sero-surveys over 3 year period, history of VL was checked against medical records. Did not consider asymptomatic - many non-cases could be VL pos - Also did not use DAT cutoff	NA		NA		N			Y			N	N			N	Clinical VL: the combination of a clinical history typical for VL (fever of >2 weeks’ duration, lack of response to antimalarial drug treatment), a positive result by the rK39 RDT and a good response to specific VL treatment, with or without confirmation of parasites		0	4	12787		20	0.446882			5	14	21020
Hasker et al, 2013	INCIDENCE	Latent Infection with Leishmania donovani in Highly Endemic Villages in Bihar, India	TMRC	2007-03-01	2009-12-01	2.5	India	Bihar	Muzaffarpur		11	19886	13163	3	12910	115		2.75616	3.16984		Data extracted from Hasker paper details a follow up on sero-converters from a previous 2007-2009 incidence study. Included is this meta-analysis is the results from the 2007-2009 incidence study, prevalence of asymptomatics at 2009 baseline using both DAT and rK39 stratification.	NA		NA		Y	Optical density of sample>23% of OD of positive control (VL case) (=mean OD for endemic healthy controls + 3 standard deviations)	OD>14% of OD of positive control (VL case) (=mean OD for non-endemic healthy controls + 3 standard deviations)	N			N	Y	≥1:3200	≥1:1600	N	Positive ClinVL DAT/rK39 but No Symptoms		2	9	3677		37	3.65093			10	19	2909
Hasker et al, 2013	PREVALENCE (DAT)	Latent Infection with Leishmania donovani in Highly Endemic Villages in Bihar, India	TMRC	2009	2009		India	Bihar	Muzaffarpur		11	19886	13163	7252	12605						AS ABOVE - Results for DAT from cross-sectional prevalence study.	N		N		Y	OD>23% of OD of positive control (VL case) (=mean OD for endemic healthy controls + 3 standard deviations)	OD>14% of OD of positive control (VL case) (=mean OD for non-endemic healthy controls + 3 standard deviations)	N			N	Y	≥1:3200	≥1:1600	N		Positive ASM DAT but No Symptoms	2	9		3858				0.026	10	19
Hasker et al, 2013	PREVALENCE (rK39)	Latent Infection with Leishmania donovani in Highly Endemic Villages in Bihar, India	TMRC	2009	2009		India	Bihar	Muzaffarpur		11	19886	13163	7252	12605						AS ABOVE - Results for rK39 from cross-sectional prevalence study.	N		N		Y	OD>23% of OD of positive control (VL case) (=mean OD for endemic healthy controls + 3 standard deviations)	OD>14% of OD of positive control (VL case) (=mean OD for non-endemic healthy controls + 3 standard deviations)	N			N	Y	≥1:3200	≥1:1600	N		Positive ASM rK39 but No Symptoms	2	9		3858				0.021	10	19
Koirala et al, 2004	PREVALENCE	Epidemiological study of kala-azar by direct agglutination test in two rural communities of eastern Nepal	BPKIHS	1996	1996		Nepal	Province No.1	Morang		2	1143	1083	60	1083		66			0.0609418	Study was carried out in two villages selected due to the high incidence of disease in 1995 - Kasaini ward and Gidhaniya ward. Data given is on the prevalence of DAT positive individuals - all positives (DAT+), and parasitologically confirmed cases (DAT+/ BM+) considered to have active VL infection. 3 of the 47 DAT+/BM- individuals had VL symptoms and were clincally diagnosed with active VL, 23 h…	Y	3	Y	23	N			N			N	Y		≥1:2000	N	DAT+/BM+ individuals with clinical symptoms were considered to be active VL cases. DAT+/BM- individuals who showed clinical symptoms were also considered to have active VL infection.	For the sake of inclusion into this analysis, DAT+/BM- individuals were considered asymptomatic. However, it is important to note that 3 of the 47 individuals who fit this description were also clinically diagnosed as symptomatic VL cases.	0	1		25			0	0	1	4
Kaushal et al, 2017	PREVALENCE (qPCR)	Serological and Molecular Analysis of Leishmania Infection in Healthy Individuals from Two Districts of West Bengal, India, Endemic for Visceral Leishmaniasis	National Academy of Sciences, India	2014	2014		India	West Bengal	Malda and Murshidabad				246	2	246		55			0.223577	9 field visits with house-to-house surveys were made to different villages in Malda and Murshidabad (high-incidence districts 2011-2013) between Jan and Dec 2014. 2 individuals were excluded from study: 1 with active VL, 1 with PKDL. Blood samples were taken and rK39 RDTs performed on plasma and qPCR performed after DNA extraction. The age distribution of individuals with past VL is not provided …	N		Y	89	N			Y		Positive rK39 RDT and no history of VL					Y	Clinical symptoms, e.g. prolonged fever, splenomegaly, anaemia, and weight loss with positive serology and/or parasitological confirmation	Healthy individuals positive by rK39 RDT (with no history of VL) and/or by qPCR assay	0	18		74			9	0.121622	19	44
Kumar et al, 1999	PREVALENCE (CLIN VL)	Kala-azar epidemic in Varanasi district, India	DPGI-ND	1995	1995		India	Uttar Pradesh	Varanasi		1	518	518			67					Household survey carried out in one village in India - Pandit Ka Purva. All suspected cases found during the survey were referred to the local healthcare centre where they were parisitologically tested for VL.																Patients were considered to be suffering from kala-azar if they had had fever (for more than 2 months) and hepatosplenomegaly. The presence of parasites in splenic and bone marrow aspirates was confirmed by culture and Giemsa staining.		0	5	76		2				6	14	149
Kumar et al, 2006	PREVALENCE (CLIN VL)	Sero-epidemiological study of kala-azar in a village of Varanasi district, India					India	Uttar Pradesh	Varanasi		1	518	498	20	498	67					Cross sectional study that looked at the number of Clinical VL cases in a small village in Varanasi (Pandit Ka Purva), India. The main objective of the study was to evaluate the effectiveness of 5 serological tests, among which DAT and rK39 were present. Interestingly there was a large number of cases which were confirmed to be symptomatic VL, due to presentation of VL-like symptoms and a positiv…	Y		N		Y	OD>0.31 at 492nm (mean of negative control + 3SDs)		N			N	Y		≥1:800	N	Case Definition for Clinical VL is the presence of parasites in bonemarrow or splenic aspirate smears.		0	5	76	71	2				6	14	149
Nandy et al, 1987	INCIDENCE	Leishmanin test survey in an endemic village of Indian kala-azar near Calcutta	ICMR				India	West Bengal	Kolkata/North 24-Parganas		1	220	220			41					Cross-sectional study of 220 individuals in Peyara Bagan village near Kolkata (then in 24-Parganas district, I think now part of Kolkata district). There were 41 cured VL patients whose age was recorded. Although the age distribution of the population is given, the period of time over which the cases occurred is not given, so it is not possible to calculate the incidence rate.								N							N			0	10	92		19				11	20	42
Nandy et al, 1987	PREVALENCE	Leishmanin test survey in an endemic village of Indian kala-azar near Calcutta	ICMR				India	West Bengal	Kolkata/North 24-Parganas		1	220	150		125		24			0.192	Cross-sectional study of 220 individuals in Peyara Bagan village near Kolkata (then in 24-Parganas district, I think now part of Kolkata district). 150 individuals were tested with LST, including 25 of the 41 cured VL patients. 20 of the 25 VL cases with h/o VL 7mos-2yrs previously were LST+, and the LST-ves had VL <10mos previously. The number of past VL cases LST tested in each age group is giv…	N		N		N			N			Y	N			N			0	10		54			7	0.12963	11	20
Ostyn et al, 2015	PREVALENCE	Transmission of Leishmania donovani in the Hills of Eastern Nepal, an Outbreak Investigation in Okhaldhunga and Bhojpur Districts	BPKIHS	2014	2014		Nepal	Province No.1	Okhaldhunga and Bhojpur		6	707	443	289	418		40			0.0956938	Part of a 13 year retrospective sero-prevalence study. Used DAT test and PCR during survey to identify those who still have anti-Leishmania antibodies. Data obtained from the 2014 sero-prevalence survey. Due to anti-Leishmania antibodies being present and no clinical VL cases reported during the study - it can be assumed that all sero-positive persons were asymptomatic. Results in this row are fo…	N		N		N			Y			N	Y		≥1:1600	Y	Current ClinVL case: fever for at least two weeks and positivity in a rapid diagnostic test for VL/ Past case of ClinVL: history of treatment for VL, corroborated by prescriptions and/or case records from the health facility	Positive DAT but No Symptoms	2	5		30			2	0.0666667	6	15
Ostyn et al, 2015	PREVALENCE (past VL only)	Transmission of Leishmania donovani in the Hills of Eastern Nepal, an Outbreak Investigation in Okhaldhunga and Bhojpur Districts	BPKIHS	2014	2014		Nepal	Province No.1	Okhaldhunga and Bhojpur		6				23		22			0.956522	AS ABOVE - DAT results for past VL cases	N		Y		N			Y			N	Y		≥1:1600	Y	Current ClinVL case: fever for at least two weeks and positivity in a rapid diagnostic test for VL/ Past case of ClinVL: history of treatment for VL, corroborated by prescriptions and/or case records from the health facility	Positive DAT but No Symptoms	2	5		1			1	1	6	15
Patil et al, 2013	PREVALENCE (DAT)	Immuno-epidemiology of leishmanial infection among tribal population in kala-azar endemic areas- A community based study	Community Health Cell, Bangalore	2000	2001		India	Jharkhand	Pakur	Litipara	4		168	39	129					0.44	Cross-sectional study in four tribal villages in Litipara, Pakur district, Jharkhand looking at factors affecting DAT+tvty and LST+tvty and staging of infection using DAT and LST. Paper does not state whether active and past VL cases were included or not but seems likely both were from the description, and numbers of active/past VL cases are not given. DAT RESULTS ONLY	Y		Y		N			N			N	Y		≥1:800	N			1	10		43				0.395	11	25
Patil et al, 2013	PREVALENCE (LST)	Immuno-epidemiology of leishmanial infection among tribal population in kala-azar endemic areas- A community based study	Community Health Cell, Bangalore	2000	2001		India	Jharkhand	Pakur	Litipara	4		168	70	98					0.444	AS ABOVE - LST RESULTS ONLY	Y		Y		N			N			Y	N			N			1	10		36				0.194	11	25
Picado et al, 2014	INCIDENCE	Risk Factors for Visceral Leishmaniasis and Asymptomatic Leishmania donovani Infection in India and Nepal	KALANET	2006-11-01	2009-05-01	2.5	India + Nepal	Bihar + Province No.1 and No.2	Muzaffarpur + Morang, Sunsari and Saptari		20		17610	10072	7538	95	510	2.5	2.15786	0.0676572	3 annual sero-surveys, only those with negative DAT/rK39 at baseline were admitted - Asymptomatic individuals defined as 'sero-converters' - Only DAT used to test for ASYM patients. 3 Categories for VL - Certain/Probable/Possible. CaseDefClinVL is for Certain VL. Unfortunately, age group population at risk data is not given so incidence calculations use (seronegatives+seroconvertors+VL cases) as …	N		N		N			Y			N	Y	≥1:800		N	Clinical Suspect patient with - Positive bone marrow or spleen aspirate/ + rK39/ good response to anti-leishmanial treatment/ retrospective confirmation of diagnosis by caregiver/ patient who died of clinical VL.	Conversion from Negative to Positive DAT but No Symptoms in ≥6 months follow-up	0	6	1504		21	5.58511			7	13	1869
Rijal et al, 2010	PREVALENCE	Epidemiology of Leishmania donovani infection in high-transmission foci in Nepal	KALANET	2006	2006		Nepal	Province No.1 and No.2	Morang, Sunsari and Saptari		10	6985	6694	1588	5397		489			0.0906059	Cross sectional sero-survey using DAT test across two districts in Nepal. Testing excluded those under 2 yrs of age, as well as those who did not live permanantly in the study clusters (at least 6 months living in the village for inclusion into sero-survey).	N		Y	317	N			N			N	Y		≥1:1600	N	Individuals with suspected VL (fever lasting for 2 weeks or more) were examined by a physician and tested with the rK39 RDT to confirm cases of Clinical VL, the 1:1600 cutoff defines a positive case of VL (Clinical and Asymptomatic) during the sero-survey - not during the clinical examination.	Positive DAT but No Symptoms	2	6		677				0.027	7	13
Saha et al, 2009	INCIDENCE (ASM)	Visceral leishmaniasis is preventable in a highly endemic village in West Bengal, India	ICMR	2004-08-01	2005-07-01	1	India	West Bengal	South Twenty Four Parganas	Basanti	1		787	36	751		150				Retrospective incidence study in Chatrakhali village, West Bengal, looking at DAT confirmed infections and not clinical presentations of VL. As no ClinVL was identified during the study period, it can be assumed that these infections were SeroPos but asymtomatic or dormant presentations. As this is an incidence study, sero-prevalence may not be calculated from the results. However, the data is re…	Y		Y		N			N			N	Y		≥1:1600	N		Incident case of non-clinical Leishmanial infection defined as seropositivity (≥1:1600 dilution in a DAT) in a person who was seronegative in 2004.	0	1		15			5		1	4
Saha et al, 2017	PREVALENCE (rK39)	Asymptomatic leishmaniasis in kala-azar endemic areas of Malda district, West Bengal, India	ICMR (Tribal/ 57/ 2010-ECD-II)	2012-09-01			India	West Bengal	Malda	Gazole and Habibpur	8		2890	393	2497		79			0.031638	The age stratification of the study population is not given, so it is not possible to calculate the seroprevalence in each age group.	N		N		N			Y			N	N			N		Positive rK39 RDT but No symptoms	1	5					15		6	14
Schenkel et al, 2006	PREVALENCE (DAT)	Visceral leishmaniasis in southeastern Nepal: A cross-sectional survey on Leishmania donovani infection and its risk factors	BPKIHS	2003	2003		Nepal	Province No.1	Morang		1		373		373		28			0.075067	Cross sectional sero-prevalence survey in the Dulari Vilage Development Centre, with the study concentrating on 2 wards (1 and 9) in the village. Study used both DAT and LST. All 373 individuals in the survey underwent DAT testing, whilst only 365 individuals' LSTs were read. The data in this row is just the DAT results. The study did not find 'any clinical suspect of KA during our field survey',…	N		Y	19	N			N			N	Y		≥1:3200	N	Clinical suspect of KA - reported fever of more than 38.5C for 2 weeks, after exclusion of malaria by OptiMAL test along with clinical signs of either spleen or liver enlargement or lymphadenopathy on palpation.	Positive DAT but No Symptoms	2	10		50			1	0.02	11	19
Schenkel et al, 2006	PREVALENCE (LST)	Visceral leishmaniasis in southeastern Nepal: A cross-sectional survey on Leishmania donovani infection and its risk factors	BPKIHS	2003	2003		Nepal	Province No.1	Morang		1		373		365		41			0.112329	AS ABOVE - LST RESULTS ONLY. 4/19 past VL cases were LST positive.	N		Y	19	N			N			Y	N			N	Clinical suspect of KA - reported fever of more than 38.5C for 2 weeks, after exclusion of malaria by OptiMAL test along with clinical signs of either spleen or liver enlargement or lymphadenopathy on palpation.	Positive LST but No Symptoms	2	10		50			9	0.18	11	19
Singh et al, 2010	INCIDENCE	Estimation of Under-Reporting of Visceral Leishmaniasis Cases in Bihar, India	RMRIMS	2006-01-01	2006-12-31	1	India	Bihar	Vaishali	Lalganj and Goraul	17	31324	31324			177		1	5.65062		Household Survey carried out to identify VL cases, cases were checked using records																		0	4				1.86			5	14
Singh et al, 2010	PREVALENCE	The epidemiology of Leishmania donovani infection in high transmission foci in India	KALANET	2006	2006		India	Bihar	Muzaffarpur		16	12176	10323	4125	8051		1490			0.18507	Part of the same study as ABOVE paper - KALANET based study (Rijal et al, 2010), therefore testing done in an identical manner (except in India).			Y	627	N			N			N	Y		≥1:1600	N	Same as Rijal et al, 2010.	Positive DAT but No Symptoms	2	6		1567			139	0.0887045	7	13
Topno et al, 2010	PREVALENCE	Asymptomatic Infection with Visceral Leishmaniasis in a Disease-Endemic Area in Bihar, India	RMRIMS				India	Bihar	Patna	Masaurhi	1	557	355		355		50			0.11	Prospective study that followed cohort from Bhakhra village in Patna, Bihar, to determine prevalence of asymptomatic infection (by rK39 RDT, PCR and DAT) and proportion of asymptomatic individuals progressing to symptomatic VL. 71 of those screened (20%) had a history of VL in their family in the past 2 years. 50 individuals were positive on at least one of the tests at baseline, 10 of whom had a…	Y	10	Y		N			Y			N	Y		≥1:800	Y	Clinical VL: Positive rK39/DAT/PCR + VL symptoms such as fever >15 days, splenomegaly/hepatomegaly, and general physical VL conditions.	Positive rK39/DAT/PCR but No Symptoms.	0	4		27			2	0.0740741	5	14
Topno et al, 2010	PREVALENCE (DAT)	Asymptomatic Infection with Visceral Leishmaniasis in a Disease-Endemic Area in Bihar, India	RMRIMS				India	Bihar	Patna	Masaurhi	1	557	355		355		39			0.109859	AS ABOVE - DAT RESULTS ONLY	Y	10	Y		N			N			N	Y		≥1:800	N	Clinical VL: Positive rK39/DAT/PCR + VL symptoms such as fever >15 days, splenomegaly/hepatomegaly, and general physical VL conditions.	Positive rK39/DAT/PCR but No Symptoms.	0	4		27			2	0.0740741	5	14
Topno et al, 2010	PREVALENCE (PCR)	Asymptomatic Infection with Visceral Leishmaniasis in a Disease-Endemic Area in Bihar, India	RMRIMS				India	Bihar	Patna	Masaurhi	1	557	355		355		28			0.0788732	AS ABOVE - PCR RESULTS ONLY	Y	10	Y		N			N			N	N			Y	Clinical VL: Positive rK39/DAT/PCR + VL symptoms such as fever >15 days, splenomegaly/hepatomegaly, and general physical VL conditions.	Positive rK39/DAT/PCR but No Symptoms.	0	4		27			3	0.111111	5	14
Topno et al, 2010	PREVALENCE (rK39)	Asymptomatic Infection with Visceral Leishmaniasis in a Disease-Endemic Area in Bihar, India	RMRIMS				India	Bihar	Patna	Masaurhi	1	557	355		355		24			0.0676056	AS ABOVE - rK39 RDT RESULTS ONLY	Y	10	Y		N			Y			N	N			N	Clinical VL: Positive rK39/DAT/PCR + VL symptoms such as fever >15 days, splenomegaly/hepatomegaly, and general physical VL conditions.	Positive rK39/DAT/PCR but No Symptoms.	0	4		27			1	0.037037	5	14
Yangzom et al, 2012	PREVALENCE (LST)	Endemic Transmission of Visceral Leishmaniasis in Bhutan	WHO	2011-03-01	2011-03-01		Bhutan		Trashigang and Tsirang		3	426	426		396		43			0.108586	Outbreak investigation conducted by the WHO in Bhutan in response to the increasing number of reported cases in 2009 and 2010. LST surveys were performed in 3 villages, 2 of which had had a VL case and one of which had not. The prevalence of LST positivity was very different in each of the villages: 18.5% and 4.2% in the case villages and 0% in the control village. The results presented here are …	Y		Y		N			N			Y	N			Y	Probable VL: Reported as VL in the Ministry of Health surveillance data, but confirmation missing Confirmed VL: Parasites visualised in bone marrow smear or positive rK39 test with clinical resolution with antileishmanial treatment		2	15		108			7	0.0648148	16	45
[truncated: 69 more columns]
