# Supplementary material for: Age trends in asymptomatic and symptomatic Leishmania donovani infection in the Indian subcontinent: A review and analysis of data from diagnostic and epidemiological studies
Source: PLoS Negl Trop Dis. 2018 Dec 6;12(12):e0006803. doi: 10.1371/journal.pntd.0006803 (PMC6283524; doi:10.1371/journal.pntd.0006803)
Supplement: S2 Data — Definitions of variables. (XLSX) [file pntd.0006803.s007.xlsx]

## Sheet: Sheet1
Variable	Definition
Author	First author, publication year
Type	Type of data contained in study: incidence/prevalence
Title	Article title
StudyOrInstitution	Larger study that the article was part of/institution that funded or conducted study
StartDate	Date study started
EndDate	Date study ended
NumStudyYr	Number of years for which the study was active
Country	Country/countries in which study was conducted
State	State(s) in which study was conducted
District	District(s) in which study was conducted
Subdistrict	Subdistrict(s) in which study was conducted
NumVillages	Number of villages included in study
PopatRisk	Population at risk of VL
StudyPop	Size of study population
TotExcluded	Total excluded from study population
SeroTest	Total number of individuals serologically/LST/PCR tested
VLCase	Total number of VL cases identified
SeroPos	Total number of sero+/LST+/PCR+ individuals
NumYrVLInc	Number of years for which VL incidence was recorded
VLIncPer1000PerYear	Calculated VL incidence (cases/1000 people/year)
SeroPosPrev	Calculated prevalence of sero/LST/PCR positivity
TestDetail	Further information on the study and survey(s) performed
SeroTestInclClinVL	Population tested includes clinical VL cases (Y/N)
NumSeroTestWithClinVL	Number of those tested who had clinical VL
SeroTestInclPastVL	Population tested includes past VL cases (Y/N)
NumSeroTestWithPastVL	Number tested who had previous VL
rK39ELISA	rK39 ELISA perfomed (Y/N)
CaseDefrK39ELISA	Cut-off for rK39 ELISA positivity for VL
ASMDefrK39ELISA	Cut-off for rK39 ELISA positivity for asymptomatic infection
rK39RDT	rK39 rapid diagnostic test (RDT) performed (Y/N)
CaseDefrK39	rK39 RDT for VL
ASMDefrK39	Definition of positive rK39 RDT for asymptomatic infection
LST	Leishmanin skin test (LST) performed (Y/N)
DAT	Direct agglutination test (DAT) performed (Y/N)
CaseDefDAT	Cut-off for DAT positivity for VL
ASMDefDAT	Cut-off for DAT positivity for asymptomatic infection
PCR	PCR/qPCR performed (Y/N)
CaseDefClinVL	Definition of clinical VL used
CaseDefASM	Definition of asymptomatic infection used
AgejLow	Lower age bound of age group j (yrs)
AgejHigh	Upper age bound of age group j (yrs)
StudyPopj	Study population in age group j
SeroTestj	Number sero/LST/PCR tested in age group j
VLCasej	Number of VL cases in age group j
VLIncj	Incidence of VL in age group j (cases/1000/yr)
SeroPosj	Number of sero+/LST+/PCR+ individuals in age group j
SeroPosPrevj	Prevalence of sero/LST/PCR positivity in age group j
